# Supplementary material for: Yet Another Non-Unique Human Behaviour: Leave-Taking in Wild Chacma Baboons (Papio ursinus)
Source: Animals (Basel). 2022 Sep 27;12(19):2577. doi: 10.3390/ani12192577 (PMC9559683; doi:10.3390/ani12192577)
Supplement: Supplementary file 1 [file animals-12-02577-s001.zip]

Archive with 1 entries (1 files):
- animals-1896079-supplementary.pdf
